# Supplementary material for: Accelerated waning of the humoral response to COVID-19 vaccines in obesity
Source: Nat Med. 2023 May 11;29(5):1146–54. doi: 10.1038/s41591-023-02343-2 (PMC10202802; doi:10.1038/s41591-023-02343-2)
Supplement: Source Data Fig. 1 — Statistical source data. [file 41591_2023_2343_MOESM3_ESM.xlsx]

## Sheet: Sheet1
BMI group	Characteristics	Adjusted Rate Ratio (ARR)	Lower Confidence Interval (LCI)	Upper Confidence Interval (UCI)	ARR (LCI-UCI)
less than 18.5 kg/m2	Day 70 to 104	0.507	0.126	2.046	0.507 (0.126-2.046)
	Day 105 to 139	0.289	0.079	1.048	0.289 (0.079-1.048)
	Day 140+	0.599	0.236	1.524	0.599 (0.236-1.524)
18.5 to 24.9 kg/m2	Day 70 to 104	1.267	0.676	2.374	1.267 (0.676-2.374)
	Day 105 to 139	1.425	0.815	2.492	1.425 (0.815-2.492)
	Day 140+	2.578	1.568	4.24	2.578 (1.568-4.24)
25.0 to 29.9 kg/m2	Day 70 to 104	1.307	0.97	1.76	1.307 (0.97-1.76)
	Day 105 to 139	1.9	1.461	2.47	1.9 (1.461-2.47)
	Day 140+	3.22	2.52	4.115	3.22 (2.52-4.115)
30.0 to 39.9 kg/m2	Day 70 to 104	1.423	0.715	2.835	1.423 (0.715-2.835)
	Day 105 to 139	2.791	1.539	5.062	2.791 (1.539-5.062)
	Day 140+	4.678	2.626	8.334	4.678 (2.626-8.334)
greater than 40.0 kg/m2	Day 70 to 104	9.977	1.295	76.888	9.977 (1.295-76.888)
	Day 105 to 139	8.194	1.12	59.925	8.194 (1.12-59.925)
	Day 140+	8.096	1.125	58.245	8.096 (1.125-58.245)
