# Supplementary material for: Accelerated waning of the humoral response to COVID-19 vaccines in obesity
Source: Nat Med. 2023 May 11;29(5):1146–54. doi: 10.1038/s41591-023-02343-2 (PMC10202802; doi:10.1038/s41591-023-02343-2)
Supplement: Source Data Fig. 2 — Statistical source data. [file 41591_2023_2343_MOESM4_ESM.xlsx]

## Sheet: 2b 
Recombinant SARS-CoV-2 anti-Receptor-Binding Domain (RBD) antibodies were measured by multiplex particle-based flow cytometry (Luminex).
Normal BMI	Severe obesity
10615	641
510	587
2023	539
2058	4201
463	212.5
442	1841
1052	101
989.5	850
193.5	283.5
4788.5	1497
275	722
76	3561.5
849	1753
717	667.5
665	501
1070	209
1750	281
2264	444
926	623
875	290.5
647	565.5
294.5	229
2032
567
412
858
150
3138
3132
1386.5
1519.5
819
1616
689
134
301.5
369
362
828
254.5
685.5
2895
323
141
1357
1565

## Sheet: 2c & d
NT50s were reported when (1) at least 50% inhibition was observed at the lowest serum dilution tested (1:10), and (2) a sigmoidal curve with a good fit was generated. For purposes of visualisation and ranking, samples with no neutralizing activity were assigned an arbitrary NT50 of 2. Samples for which visual inspection of the titration curve indicated inhibition at low dilutions, but which did n…
Those with NT50 of 4/ 2 are "non-detectable/ non-quantifiable" in Figure 2d
	Normal BMI	Severe obesity
	58	32
	2	2
	154	18
	26	222
	50	2
	34	342
	42	2
	30	60
	2	140
	208	12
	2	2
	52	334
	36	90
	150	346
	228	2
	804	2
	46	4
	66	4
	40	4
	54	2
	1094	4
	418	2
	220
	256
	1336
	22
	94
	124
	2
	986
	4
	66
	36
	40
	198
	302
	62
	60
	24
	536
	56

## Sheet: 2e
RBD-specific B cells were measured by high dimension flow cytometry
		Normal BMI	Severe obesity
		0.00134	0.000408
		0.00767	0.013
		0.000681	0.00262
		0.00104	0.00139
		0.00554	0.00167
		0.00352	0.00186
		0.00147	0.00163
		0.00408	0.00281
		0.00552	0.00159
		0.00688	0.00543
		0.00487	0.000862
		0.00322	0.00095
		0.000182	0.00132
		0.00548	0.00103
		0.00424	0.0013
			0.00144
			0.0014
			0.00706
