# Supplementary material for: Accelerated waning of the humoral response to COVID-19 vaccines in obesity
Source: Nat Med. 2023 May 11;29(5):1146–54. doi: 10.1038/s41591-023-02343-2 (PMC10202802; doi:10.1038/s41591-023-02343-2)
Supplement: Source Data Fig. 3 — Statistical source data. [file 41591_2023_2343_MOESM5_ESM.xlsx]

## Sheet: 3a
NT50 at 3 days (V3D8) and 28 days (V3D28) after booster vaccination
	People with normal BMI			People with severe obesity
	V3D8	V3D28		V3D8	V3D28
				10047	7555
	8201.5	6639.5		27616	25568
	9042	14226		2112	5870
	6640	11450		29711	22344
	4325	4350		17426	16391
	793	7365			11262
		9695		2694	7655
	6433.5	9121.5		2876	12350
	1973	3191		17489	10862
		5243		29095	28438
	3597.5	8203.5		9009	21269
	5247	6645		14109	10829
	479	6244		13792	6386
	154.5	5455.5		15560	25769
	8005	8283		4103.5	5803
	3422	3850.5			12352
		26558		26682.5	8190.5
				19145.5	8100
				2167.5	7726.5
				11022	8918.5
				15843	23401
				2099	25086
					9220
					20012
					29508

## Sheet: 3b
NT50 at 8 days (V3D8) and 28 days (V3D28) after booster vacination
		Subjects with normal BMI			Subjects with severe obesity
		V3D8	V3D28		V3D8	V3D28
		384.5	816		7734	984
		969.8	1162		170	820
		5527	5315		17356	10238
		62.52	1528			4472
		3493	4009		1304	3876
		3049	3539		19884	17637
			5824		3430	5242
		447.2	931.4		9819	20414
		718.1	2198		824	6204
		1953	1702		494.2	520.5
		19.1	938.2		2582.5	2714
			3938		1184	3189
		84.46	3573		1008	944
		6064	9028		3092	13076
		1148	938.5		52.74	536.4
			4762		2088	944
					403.8	1020
						3428
					5612	3058
					2	934
					534.6	13192
					24.91	12302
						13274
						14939
						2009

## Sheet: 3d
High-dimensional spectral flow cytometry of SARS-CoV-2 RBD-binding B cells. The frequency of RBD-binding B cell between groups over time
			Cluster 1	Cluster 2	Cluster 3	Cluster 4	Cluster 5
		Normal BMI D0	46.6726	9.72129	3.22413	26.8154	13.5666
		Severe Obesity D0	54.9173	10.9079	2.96127	16.2234	14.9901
		Normal BMI D8	21.4361	16.8389	41.6037	9.32459	10.7967
		Severe Obesity D8	23.408	26.7813	35.1727	7.46376	7.17414
		Normal BMI D28	40.8403	38.8302	1.54008	12.378	6.41141
		Severe Obesity D28	50.6202	33.9654	4.58294	7.14144	3.69001
