# Supplementary material for: Accelerated waning of the humoral response to COVID-19 vaccines in obesity
Source: Nat Med. 2023 May 11;29(5):1146–54. doi: 10.1038/s41591-023-02343-2 (PMC10202802; doi:10.1038/s41591-023-02343-2)
Supplement: Source Data Fig. 4 — Statistical source data. [file 41591_2023_2343_MOESM6_ESM.xlsx]

## Sheet: 4a
Percentage change in anti-Spike IgG from 28 days to 105 days after booster vaccination
Normal BMI	Severe obesity
-25.401	-83.9974
-77.3584	-75.2914
-70.8865	-54.54
-59.5402	-61.2397
-52.9532	-78.8374
60.7323	-72.4534
121.181	-86.0799
53.6822	-69.0884
-70.0006	-94.1445
35.9218	-67.9365
193.866	-77.8578
3.38191	-71.3784
	-80.3457
	-89.9647
	-68.569
	-78.37
	-84.3113
	-75.7246
	-71.7365

## Sheet: 4b
Percentage change in anti-RBD IgG from 28 days to 105 days after booster vaccination	Percentage change in anti-Spike IgG from 28 days to 105 days after booster vaccination	Percentage change in anti-Spike IgG from 28 days to 105 days after booster vaccination	Percentage change in anti-Spike IgG from 28 days to 105 days after booster vaccination	Percentage change in anti-Spike IgG from 28 days to 105 days after booster vaccination	Percentage change in anti-Spike IgG from 28 days to 105 days after booster vaccination	Percentage change in anti-Spike IgG from 28 days to 105 days after booster vaccination	Percentage change in anti-Spike IgG from 28 days to 105 days after booster vaccination	Percentage change in anti-Spike IgG from 28 days to 105 days after booster vaccination	Percentage change in anti-Spike IgG from 28 days to 105 days after booster vaccination	Percentage change in anti-Spike IgG from 28 days to 105 days after booster vaccination	Percentage change in anti-Spike IgG from 28 days to 105 days after booster vaccination	Percentage change in anti-Spike IgG from 28 days to 105 days after booster vaccination	Percentage change in anti-Spike IgG from 28 days to 105 days after booster vaccination	Percentage change in anti-Spike IgG from 28 days to 105 days after booster vaccination	Percentage change in anti-Spike IgG from 28 days to 105 days after booster vaccination	Percentage change in anti-Spike IgG from 28 days to 105 days after booster vaccination	Percentage change in anti-Spike IgG from 28 days to 105 days after booster vaccination	Percentage change in anti-Spike IgG from 28 days to 105 days after booster vaccination	Percentage change in anti-Spike IgG from 28 days to 105 days after booster vaccination	Percentage change in anti-Spike IgG from 28 days to 105 days after booster vaccination	Percentage change in anti-Spike IgG from 28 days to 105 days after booster vaccination	Percentage change in anti-Spike IgG from 28 days to 105 days after booster vaccination	Percentage change in anti-Spike IgG from 28 days to 105 days after booster vaccination	Percentage change in anti-Spike IgG from 28 days to 105 days after booster vaccination	Percentage change in anti-Spike IgG from 28 days to 105 days after booster vaccination	Percentage change in anti-Spike IgG from 28 days to 105 days after booster vaccination	Percentage change in anti-Spike IgG from 28 days to 105 days after booster vaccination	Percentage change in anti-Spike IgG from 28 days to 105 days after booster vaccination	Percentage change in anti-Spike IgG from 28 days to 105 days after booster vaccination	Percentage change in anti-Spike IgG from 28 days to 105 days after booster vaccination	Percentage change in anti-Spike IgG from 28 days to 105 days after booster vaccination	Percentage change in anti-Spike IgG from 28 days to 105 days after booster vaccination	Percentage change in anti-Spike IgG from 28 days to 105 days after booster vaccination	Percentage change in anti-Spike IgG from 28 days to 105 days after booster vaccination	Percentage change in anti-Spike IgG from 28 days to 105 days after booster vaccination	Percentage change in anti-Spike IgG from 28 days to 105 days after booster vaccination	Percentage change in anti-Spike IgG from 28 days to 105 days after booster vaccination	Percentage change in anti-Spike IgG from 28 days to 105 days after booster vaccination	Percentage change in anti-Spike IgG from 28 days to 105 days after booster vaccination	Percentage change in anti-Spike IgG from 28 days to 105 days after booster vaccination	Percentage change in anti-Spike IgG from 28 days to 105 days after booster vaccination	Percentage change in anti-Spike IgG from 28 days to 105 days after booster vaccination	Percentage change in anti-Spike IgG from 28 days to 105 days after booster vaccination	Percentage change in anti-Spike IgG from 28 days to 105 days after booster vaccination	Percentage change in anti-Spike IgG from 28 days to 105 days after booster vaccination	Percentage change in anti-Spike IgG from 28 days to 105 days after booster vaccination	Percentage change in anti-Spike IgG from 28 days to 105 days after booster vaccination	Percentage change in anti-Spike IgG from 28 days to 105 days after booster vaccination	Percentage change in anti-Spike IgG from 28 days to 105 days after booster vaccination
Normal BMI	Severe obesity
-36.9	-88.2
-87.7	-76.9
-83.9	-50.2
-61.9	-100
-49	-62.8
86.2	-100
126.8	-82.6
106.5	-80.1
-80.9	-90.5
82.3	-82.6
283.7	-96.8
14	-68.9
-76.1	-84.7
-100	-81.3
	-86
	-100
	-93
	-57.3
	-77.7
[truncated: 5,000 more columns]

## Sheet: 4c
NT50 over time normal BMI
V3D28	V3D105
816	379.6
1162	1011
5315	5164
1528	1591
4009	2809
3539	1464
931.4	902.5
2198	2319
1702	619.5
938.2	431.1
3573	2694
938.5	557.9

## Sheet: 4d
NT50 over time severe obesity
V3D28	V3D105
984	222.4
820	620.2
10238	6664
3876	623.6
5242	3194
20414	11071
6204	919.7
520.5	144.8
2714	939.1
3189	1853
944	299
13076	5274
944	589.7
1020	399.2
13192	17346
12302	8857

## Sheet: 4e
Percentage change NT50 from day 28 to day 105 after booster vaccination
Normal BMI	Severe obesity
-53.5	-77.4
-2.8	-34.9
-29.9	-24.4
-13	-39.1
4.1	-83.9
-58.7	-85.2
-58.6	-65.4
-3.1	-45.8
5.5	-72.2
-63.6	-41.9
-24.6	-68.3
-54.1	-59.7
-40.6	-60.9
	-37.5
	31.5
	-28

## Sheet: 4f
T cell responses quantified by Elispot at day 105 after booster vaccination. SFU = Interferon gamma spot forming units
	Normal weight	Severe obesity
	266.7	166.7
	156.7	450
	523.3	60
	306.7	560
	330	220
	355	456.7
	811.7	473.3
	51.7	771.7
	58.3	178.3
	198.3	380
	193.3	68.3
	451.7	401.7
	1796.7	-23.3
		195
		76.7
		56.7
		81.7*
		61.7*
		503.3*
		281.7*
		111.7*
		46.7*
		156.7*
		708.3*
		126.7*
		495*
		75*
		910*
		463.3*
		530*
		143.3*
		123.3*
