# Supplementary material for: Accelerated waning of the humoral response to COVID-19 vaccines in obesity
Source: Nat Med. 2023 May 11;29(5):1146–54. doi: 10.1038/s41591-023-02343-2 (PMC10202802; doi:10.1038/s41591-023-02343-2)
Supplement: Source Data Extended Data Fig. 1 — Statistical source data. [file 41591_2023_2343_MOESM7_ESM.xlsx]

## Sheet: ED1a-1e
BMI group	Characteristics	Adjusted Rate Ratio (ARR)	Lower Confidence Interval (LCI)	Upper Confidence Interval (UCI)	ARR (LCI-UCI)
less than 18.5 kg/m2	Day 14-34	0.179	0.058	0.551	0.179 (0.058-0.551)
	Day 35-55	0.206	0.071	0.599	0.206 (0.071-0.599)
	Day 56+	0.186	0.065	0.533	0.186 (0.065-0.533)
18.5 to 24.9 kg/m2	Day 14-34	0.694	0.401	1.2	0.694 (0.401-1.2)
	Day 35-55	0.722	0.422	1.235	0.722 (0.422-1.235)
	Day 56+	0.944	0.556	1.602	0.944 (0.556-1.602)
25.0 to 29.9 kg/m2	Day 14-34	0.687	0.518	0.911	0.687 (0.518-0.911)
	Day 35-55	0.827	0.629	1.086	0.827 (0.629-1.086)
	Day 56+	1.236	0.945	1.617	1.236 (0.945-1.617)
30.0 to 39.9 kg/m2	Day 14-34	0.873	0.473	1.609	0.873 (0.473-1.609)
	Day 35-55	0.973	0.532	1.781	0.973 (0.532-1.781)
	Day 56+	1.508	0.829	2.742	1.508 (0.829-2.742)
greater than 40.0 kg/m2	Day 14-34	1.044	0.137	7.965	1.044 (0.137-7.965)
	Day 35-55	1.058	0.141	7.908	1.058 (0.141-7.908)
	Day 56+	2.336	0.319	17.111	2.336 (0.319-17.111)

## Sheet: ED 1f
	Adjusted Rate Ratio	LCI	UCI	ARR (LCI-UCI)
Q_DIAG_ASTHMA	1.012	0.83	1.23	1.012 ( 0.83 - 1.23 )
Q_DIAG_DIABETES_2 (Diabetes type 2)	1.427	1.17	1.74	1.427 ( 1.17 - 1.74 )
Q_DIAG_CCF (heart failure)	1.366	0.99	1.88	1.366 ( 0.99 - 1.88 )
Q_DIAG_CKD (kidney disease)	1.175	0.9	1.53	1.175 ( 0.9 - 1.53 )
Q_DIAG_cardio (cardiovascular disease)	0.935	0.73	1.19	0.935 ( 0.73 - 1.19 )

## Sheet: ED2
Data available to bona fide epidemiological researchers upon request
