# Supplementary material for: Accelerated waning of the humoral response to COVID-19 vaccines in obesity
Source: Nat Med. 2023 May 11;29(5):1146–54. doi: 10.1038/s41591-023-02343-2 (PMC10202802; doi:10.1038/s41591-023-02343-2)
Supplement: Source Data Extended Data Fig. 3 — Statistical source data. [file 41591_2023_2343_MOESM8_ESM.xlsx]

## Sheet: ED 3a
Anti-RBD (receptor binding domain) IgG titres before booster at 6 months after primary vaccination course
	Normal BMI	Severe obesity
	6563	260
	144	455.5
	1417	190
	938.5	1662
	132	121
	366	2111
	574	65.5
	518.5	490
	136	104.5
	2782	527.5
	119.5	443
	53	3052
	267	764
	448.5	596.5
	446	134.5
	744	172
	996	129
	1716	723
	494	170
	374	228
	519	486
	144.5	119
	2276
	327
	188.5
	315
	90.5
	3456
	1066
	1065
	1013
	242
	951
	203
	70
	169
	220
	181
	394.5
	189.5
	64
	2907.5
	159
	96.5
	679
	249

## Sheet: ED 3b
Correlation of BMI and NT50 before booster vaccination in severe obesity
	BMI (kg/m2)	NT50
	52.3	32
	38.4	18
	47.5	2
	42.2	342
	42	2
	45.6	222
	42	2
	38.8	140
	40.8	2
	40.6	60
	41.4	12
	44.9	334
	43	90
	55.5	346
	39.6	2
	45.9	4
	53.5	4
	48.3	4
	57.3	2
	52.6	2
	67.3	4
	62.7	2

## Sheet: ED 3c
Correlation between random glucose and NT50 in severe obesity before booster vaccination
	Random glucose (mmol/l)	NT50
	5.6	32
	4.5	18
	5.7	2
	7.2	342
	4.7	2
	4.8	222
	4.9	2
	9.2	140
	4.6	2
	4.6	60
	4.5	12
	5.4	90
	5.1	346
	6	2
	5.3	4
	4.5	4
	4.8	4
	5.2	2
	4.4	2
	9.4	4
	5.2	2

## Sheet: ED 3d
Correlation between leptin and NT50 in severe obesity after booster vaccination
	leptin (ng/ml) per unit BMI (kg/m2)	NT50
	3.04015	32
	1	18
	1.07158	2
	1.63981	342
	0.709524	2
	1.57895	222
	1.77143	2
	0.75	140
	1.76471	2
	1.17734	60
	1.06039	12
	0.443207	334
	2.2	90
	1.78378	346
	0.686869	2
	0.993464	4
	1.01869	4
	0.795031	4
	1.81501	2
	1.08555	2
	2.21397	4
	2.9984	2

## Sheet: ED 3e
Correlation between diagnosis of Type 2 diabetes and NT50 in people with normal BMI and those with severe obesity after booster vaccination
	No type 2 diabetes mellitus	Type 2 diabetes mellitus
	32	342
	18	2
	2	2
	222	140
	2	60
	12	334
	90	4
	346	4
	2
	4
	4
	2
	2
	2

## Sheet: ED 3f
Correlation between type of vaccine and NT50 in people with normal BMI and those with severe obesity after booster vaccination
Normal BMI BNT 162b2	Normal BMI ChAdOx1		Severe obesity BNT162b2	Severe obesity ChAdOx1
804	22		32	18
46	60		2	222
66	24		342	2
40	536		12	2
54	56		334	60
1094	2		90	140
418	26		2	2
220	50		2	346
256	34			2
1336	42			4
94	2			4
124	52			4
2	36			4
986	228			2
4
66
36
40
198
302
62
58
154
30
2
208
150

## Sheet: ED 3h
The frequency of antigen-experienced (IgD-) Receptor Binding Domain binding (RBD+), before booster vaccination 6 months after the primary vaccination course
	Normal BMI	Severe Obesity
	0.022	0.0029
	0.061	0.059
	0.00839	0.014
	0.012	0.01
	0.022	0.023
	0.024	0.014
	0.00849	0.00654
	0.024	0.011
	0.022	0.011
	0.046	0.028
	0.055	0.013
	0.017	0.00513
	0.00169	0.00852
	0.023	0.0058
	0.034	0.021
		0.027
		0.00906
		0.047

## Sheet: ED 3i
Antigen-specific T cell responses were measured by ELISpot. Interferon gamma spot forming units (SFU) were quantified
Normal BMI				Severe obesity
V3D0	V3D8	V3D28		V3D0	V3D8	V3D28
196.7	365	660		350	971.7	508.3
160	321.7	243.3		183.3	1863.3	1228.3
248.3	1815	830		23.3	80	26.7
82.5	848.3	430		170	250	143.3
96.7	1306.7	620		391.7	2411.7	711.7
233.3		418.3		111.7		308.3
365	2136.7	1366.7		40	1460	505
48.3	110	118.3		138.3	935	621.7
70		440		81.7	1261.7	492.5
185	1090	417.5		625	2425	1821.7
276.7	1163.3	603.3		66.7	278.3	281.7
105	638.3	516.7		190	835	251.7
58.3	751.7	510		60	231.7	115
345	1437.5	282.5		85	421.7	1181.7
1013.3	1895	1777.5		33.3	21.7	33.3
780		1135		-63.3		185
				40	120	440
				-15	433.3
				118.3	65	173.3
				200	1161.7	585
				15	1783.3	713.3
				38.3	855	103.3
						346.7
						166.7
						1455
