# Supplementary material for: Accelerated waning of the humoral response to COVID-19 vaccines in obesity
Source: Nat Med. 2023 May 11;29(5):1146–54. doi: 10.1038/s41591-023-02343-2 (PMC10202802; doi:10.1038/s41591-023-02343-2)
Supplement: Source Data Extended Data Fig. 4 — Statistical source data. [file 41591_2023_2343_MOESM9_ESM.xlsx]

## Sheet: ED4a 4b 4c
Correlation between NT50 and anti-RBD IgG (MFI) before (V3D0, ED4a), 8 days after (V3D8, ED4b) and 28 days after (V3D28, ED4c) third dose booster vaccination.
	V3D0				V3D8				V3D28
	Anti-RBD IgG	NT50 normal BMI	NT50 severe obesity		Anti-RBD IgG	NT50 normal BMI	NT50 severe obesity			Anti-RBD IgG antibodies	NT50 normal BMI	NT50 severe obesity
	260		32		6192		7734			5342.5		984
	455.5		18		24972		17356			23694		10238
	190		2		536		170			3190		820
	1662		342		28653		19884			13679.5		17637
	121		2		8685.5		3430			8192		5242
	2111		222		2155		1304			10618		4472
	65.5		2		1710		824			6822		3876
	490		140		11480		2582.5			9103		6204
	104.5		2		27873		9819			8475		2714
	527.5		60		7025		494.2			23848		20414
	443		12		11346.5		1184			15912		520.5
	3052		334		9589		1008			9276		3189
	764		90		10252		3092			4548		944
	596.5		346		991		52.74			18278		13076
	134.5		2		23527		5612			2738		536.4
	172		4		11862		403.8			11313		3428
	129		4		680		2			5731.5		3058
	723		4		7491		2088			5228.5		1020
	170		2		10687		534.6			4807		934
	228		2		1321		24.91			7467.5		944
	486		4		3506.5	384.5				19773		13192
	119		2		4544	5527				19774		12302
	242	58			3445	3493				3812	816
	951	154			1415.5	969.8				9355.5	5315
	203	50			257	62.52				7369.5	4009
	70	2			3702	3049				1179	1162
	169	26			867	447.2				2689	1528
	220	42			1742	718.1				5835	5824
	181	34			3819	1953				5104	3539
	394.5	30			232	84.46				2112.5	931.4
	189.5	52			93.5	19.1				3652.5	3938
	64	2			5521	6064				5270	2198
	2907.5	208			864.5	1148				4629.5	1702
	159	36								3419	3573
	96.5	2								3782	938.2
	679	150								5823.5	9028
	249	228								1347	938.5
	6563	804								24975	4762

## Sheet: ED4d 4e 4f
Ratio anti-RBD IgG vs NT50. If NT50 unquantifiable/ undetectable, no ratio has been calculated.
V3D0			V3D8			V3D28
Normal BMI	Severe obesity		Normal BMI	Severe obesity		Normal BMI	Severe obesity
239.669	123.077		109.654	1249.03		214.061	184.183
161.935	39.517		1216.33	695.018		568.115	432.092
246.305			1013.93	317.164		543.999	257.053
	205.776		685.129	693.959		985.581	1289.3
153.846			243.268	394.911		568.241	639.893
190.909	105.163					998.115	421.172
187.845			823.609	605.104		693.378	568.162
76.0456	285.714		515.802	481.871		440.899	681.534
274.406				224.956		1078.17	320.236
	113.744		412.227	352.276		417.078	856.005
71.5391	27.088		511.39	70.3488		367.642	32.7112
226.415	109.436		364.052	104.349		1045.04	343.79
	117.801		204.278	105.12		248.07	207.564
220.913	580.05		1098.35	301.6		1550.27	715.396
915.663			1327.94	53.219		696.734	195.909
122.505						190.671	303.014
				238.534			533.543
				34.0415			195.085
							194.3
				278.734			126.415
				50.0234			667.172
				18.8569			622.13
