# Supplementary material for: Accelerated waning of the humoral response to COVID-19 vaccines in obesity
Source: Nat Med. 2023 May 11;29(5):1146–54. doi: 10.1038/s41591-023-02343-2 (PMC10202802; doi:10.1038/s41591-023-02343-2)
Supplement: Source Data Extended Data Fig. 5 — Statistical source data. [file 41591_2023_2343_MOESM10_ESM.xlsx]

## Sheet: ED 5a
Normal BMI	Severe obesity
3812	5342.5
9355.5	23694
7369.5	3190
1179	13679.5
2689	8192
5835	10618
5104	6822
2112.5	9103
3652.5	8475
5270	23848
4629.5	15912
3419	9276
3782	4548
5823.5	18278
1347	2738
24975	11313
	5731.5
	5228.5
	4807
	7467.5
	19773
	19774
	7082.5
	8829
	24087

## Sheet: ED 5b
NT50 at 28 days after vaccination against WT and Omicron virus
	Normal BMI					Severe obesity
	Wildtype	Omicron				Wildtype	Omicron
	816	51.66				984	53.11
	1162	78.19				820	277.8
	5315	212.9				10238	363.8
	1528	54.72				4472	381.9
	4009	1226				3876	40.45
	3539	340.2				17637	872.6
	5824	309.3				5242	214.6
	931.4	11.16				20414	1116
	2198	89.97				6204	168.7
	1702	104.9				520.5	29.22
	938.2	40.94				2714	277.9
	3938	92.47				3189	157.9
	3573	203.6				944	13.47
	9028					13076	1344
	938.5	52.09				536.4	35.54
						944	74.95
						1020	56.78
						3428	285.2
						3058	255.6
						934	34.31
						13192	4083
						12302	3509
						13274	653.7
						14939	1771
						2009	94.64
