# Supplementary material for: Accelerated waning of the humoral response to COVID-19 vaccines in obesity
Source: Nat Med. 2023 May 11;29(5):1146–54. doi: 10.1038/s41591-023-02343-2 (PMC10202802; doi:10.1038/s41591-023-02343-2)
Supplement: Source Data Extended Data Fig. 6 — Statistical source data. [file 41591_2023_2343_MOESM11_ESM.xlsx]

## Sheet: ED 6b
Flow cytometric quantification of RBD-binding B cells of activated phenotype at 8 days after booster vaccination
		Normal BMI	Severe Obesity
		10.2	40.8
		36.8	11.1
		13.6	39.2
		21.4	34.7
		3.7	18.4
		10.4	18.8
		10.7	22.9
		14.8	14.9
		16.7	67.2
		14.3	24.5
		0	21.1
		48.2	17.2
		32.7	39.7
			0
			68
			5.13
			25
			78.2
			22.4
			22.2

## Sheet: ED 6d
Flow cytometric quantification of circulating T follicular helper (cTfh) cells (CXCR5+ ICOS+ CD38+ FOXP3- CD25- CD4+ cells) in normal BMI individuals and participants with severe obesity 8 days after booster vaccination
	Normal BMI	Severe Obesity
	0.22	0.4
	0.25	0.73
	0.21	0.15
	0.23	0.35
	0.5	0.68
	0.39	0.22
	0.14	0.08
	1.29	0.017
	0.2	0.27
	0.45	0.3
	0.2
	0.99	1.03
	0.76	0.53
		0.19
		0.17
		0.51
		0.44
		0.23

## Sheet: ED 6e
Flow cytometric quantification of circulating T follicular helper (cTfh) cells (CXCR5+ ICOS+ CD38+ FOXP3- CD25- CD4+ cells) in normal BMI individuals and participants with severe obesity 28 days after booster vaccination
	Normal BMI	Severe Obesity
	0.28	0.25
	0.16	0.24
	0.057	0.065
	0.46	0.27
	0.21	0.29
	0.21	0.32
	0.3	0.12
	0.099	0.096
	0.25	0.29
	0.52	0.14
	0.14	0.18
	0.12	0.18
	0.25	0.079
	0.81	0.26
	0.33	0.061
		0.12
		0.24
		0.36
		0.15
		0.27
		0.16
		0.088
		0.11
		0.11
		0.054

## Sheet: ED 6f
Flow cytometric quantification of circulating T regulatory cells (FOXP3+ CD25+ CD4+ cells) in normal BMI individuals and participants with severe obesity 8 days after a third dose mRNA vaccine.
	Normal BMI	Severe Obesity
	3.93	5.73
	5.91	6.99
	4.59	6.18
	6.51	4.1
	6.06	6.5
	4.91	4.05
	4.25	4.27
	8.35	3.74
	4.5	4.92
	4.57	4.21
	3.9	6.25
	3.9	5.89
	8.31	5.64
		6.66
		4.16
		5.06
		3.41
		5.87

## Sheet: ED 6g
Flow cytometric quantification of circulating T regulatory cells (FOXP3+ CD25+ CD4+ cells) in normal BMI individuals and participants with severe obesity 28 days after a third dose mRNA vaccine.
	Normal BMI	Severe Obesity
	3.38	4.92
	6.24	6.91
	3.77	4.69
	6.19	4.62
	6.04	6.6
	4.77	3.56
	5.6	4.56
	4.23	3.76
	6.84	5.64
	7.15	5.9
	4.48	5.09
	3.94	3.74
	3.91	7.1
	3.4	6.17
	7	4.97
		5.17
		3.76
		4.66
		3.15
		4.6
		4.05
		5.19
		8
		8.13
		4.01
