# Supplementary material for: Accelerated waning of the humoral response to COVID-19 vaccines in obesity
Source: Nat Med. 2023 May 11;29(5):1146–54. doi: 10.1038/s41591-023-02343-2 (PMC10202802; doi:10.1038/s41591-023-02343-2)
Supplement: Source Data Extended Data Fig. 7 — Statistical source data. [file 41591_2023_2343_MOESM12_ESM.xlsx]

## Sheet: ED 7
NT50s against wildtype and Omicron (BA.1) variant SARS-CoV-2 at day 28 and day 105 post-third dose booster vaccination in normal BMI individuals and participants with severe obesity
Normal BMI Wildtype			Normal BMI Omicron			Severe obesity Wildtype			Severe obesity Omicron
V3D28	V3D105		V3D28	V3D105		V3D28	V3D105		V3D28	V3D105
816	379.6		51.7	2		984	222.4		53.1	2
5315	5164		212.9	258.4		10238	6664		363.8	427.7
4009	2809		1226	595.6		820	620.2		277.8	10.9
1162	1011		78.2	30.5		17637			872.6
1528	1591		54.7	46		5242	3194		214.6	235.4
5824	2408		309.3	55.3		4472			381.9
3539	1464		340.2	135.9		3876	623.6		40.5	2
931.4	902.5		11.2	2		6204	919.7		168.7
3938	6778*		92.5	409*		2714	939.1		277.9	45.7
2198	2319		90	93		20414	11071		1116	743
1702	619.5		104.9	45.7		520.5	144.8		29.2	2
3573	2694		203.6	208		3189	1853		157.9	21
938.2	431.1		40.9	4		944	299		13.5	2
9028	8412*			3686*		13076	5274		1344	186
938.5	557.9		52.1	59.2		536.4	14809*		35.5	2742*
						3428	14371*		285.2	4105*
						3058	10163*		255.6	3616*
						1020	399.2		56.8	28
						934			34.3
						944	589.7		75	60
						13192	17346		4083	1578
						12302	8857		3509	937
	Blue* excluded values due to PCR positive infection between day 28 and day 105
