# Supplementary material for: Accelerated waning of the humoral response to COVID-19 vaccines in obesity
Source: Nat Med. 2023 May 11;29(5):1146–54. doi: 10.1038/s41591-023-02343-2 (PMC10202802; doi:10.1038/s41591-023-02343-2)
Supplement: Source Data Extended Data Fig. 8 — Statistical source data. [file 41591_2023_2343_MOESM13_ESM.xlsx]

## Sheet: ED 8a & 8b
Linearity of the assay. Neutralization curves (a) and corresponding expected/obtained NT50s (b) against wildtype SARS-CoV-2 for a dilution series of high titre positive control serum.
	10		50		250		1250		6250		31250
1	3.82222	4.02222	4.2	4.04444	3.88889	4.26667	4	4.35556	22.8889	21.8444	70.4444	78.2222
1.47712	3.84444	3.77778	4.66667	4.42222	4.08889	4.37778	7.66667	7.53333	61.5556	60.8889	83.7778	91.5556
1.95424	3.73333	3.84444	4.66667	4.35556	4.71111	5.17778	35.7778	35.1111	84.2222	84.8889	92.4444	97.3333
2.43136	3.73333	3.84444	4.28889	4.64444	16.6	17.2222	66.4444	62.2222	92.2222	87.1111	93.5556	89.1111
2.90849	3.71111	3.95556	6.53333	6.42222	55.5556	51.5556	81.7778	72.2222	88.2222	95.3333	86.4444	75.5556
3.38561	3.8	4.11111	30.4444	32.4444	74.6667	70.6667	79.1111	82.8889	88	82	100	77.3333
3.86273	6.42222	7.77778	59.3333	57.5556	91.1111	85.5556	78.6667	71.5556	78.8889	76	73.5556	69.7778
4.33985	25.1111	24.8889	64.6667	62.8889	74.2222	68	72.4444	72	72	78	73.3333	67.1111
Expected	Obtained
13758	13758
2751	2624
550	585.5
110	104
22	28.33
2	2

## Sheet: ED 8c
	Precision of the assay. NT50s against wildtype SARS-CoV-2 for a medium titre positive control serum sample from 18 independent experiments
Operator	Experiment	Control (low)
PPG	1	988
PPG	2	1150
PPG	3	682
PPG	4	1054
PPG	5	1516
PPG	DAY 100 exp1	1024
PPG	DAY 100 exp2	716
PPG	DAY 100 exp3	706
PPG	DAY 100 exp4	1176
PPG	2nd dose exp2	654
PPG	2nd dose exp4	1550
PPG	2nd dose exp5	1102
PPG	2nd dose exp6	1186
PPG	2nd dose exp7	904
PPG	2nd dose exp8	874
PPG	WT in Omicron exp1	1104
IR	WT in Omicron exp2	775.2
IR	WT in Omicron exp3	719

## Sheet: ED 8d
External validation of the assay. Comparison of NT50s against both wildtype (blue) and Omicron (BA.1) variant (orange) SARS-CoV-2 from this paper (reporter cells, Cambridge) with results of Focus Reduction Neutralization Tests (FRNTs, Oxford) for a panel of 28 serum samples from convalescent plasma donors.
	Oxford				Cambridge
	Sample	WT	Omicron		Sample	WT	Omicron
	1	1020	66		1	2786	200.6
	2	3028	217		2	7066	544.4
	3	4438	425		3	8558	825.2
	4	6688	442		4	14505	979.6
	5	3247	905		5	10419	1152
	6	1361	98		6	2883	291.4
	7	4325	556		7	12248	851.3
	8	8420	411		8	10551	894.8
	9	10084	1213		9	15740	2224
	10	8656	1517		10	14059	2052
	11	3218	1691		11	5794	377.7
	12	4708	369		12	16720	256
	13	4027	526		13	10376	957.5
	14	1669	1603		14	5493	335.2
	15	4553	400		15	10593	798.6
	16	3723	765		16	9877	583.7
	17	4937	391		17	12316	842.6
	18	1084	157		18	2954	127.3
	19	2545	312		19	7228	714.1
	20	5045	393		20	10442	874.3
	21	14124	1431		21	20589	2475
	22	2287	122		22	4926	281.7
	23	2287	187		23	7988	297.1
	24	2226	1134		24	5053	341.1
	25	1622	82		25	2854	196.9
	26	2094	165		26	4103	141.9
	27	3222	445		27	5312	545.2
	28	4719	902		28	10952	559.8
	*Blue excluded as outliers in the original dataset (see graphs)

## Sheet: ED 8e & 8f
Calibration of the assay. Neutralization curves (e) and corresponding NT50s (f) against wildtype SARS-CoV-2 for WHO International Standard 20/136 (WHO IS 20/136) from 5 independent experiments.
e
	Experiment 1		Experiment 2		Experiment 3		Experiment 4		Experiment 5
1	18000	19600	17800	20100	13300	11500	17300	16800	9410	10700
1.47712	19000	19500	17700	18300	12400	11800	19200	18400	10700	11800
1.95424	20400	21200	17500	18100	13600	12500	22200	21600	14900	14500
2.43136	28000	28900	27800	33200	24300	24400	47200	49600	23800	22700
2.90849	50100	47100	60100	61000	60400	58300	113000	96700	47700	46700
3.38561	82700	83200	136000	149000	152000	136000	223000	168000	85400	93000
3.86273	111000	125000	260000	275000	206000	194000	293000	232000	114000	111000
4.33985	128000	123000	320000	347000	167000	169000	303000	290000	140000	137000
f
1851
3634
1315
1655
2010
